# Supplementary material for: A UV-Protective Textile Coating Based on Recycled Poly(vinyl butyral) (PVB): A New Life for a Waste Polymer
Source: Polymers (Basel). 2024 Dec 7;16(23):3439. doi: 10.3390/polym16233439 (PMC11644265; doi:10.3390/polym16233439)
Supplement: Supplementary file 1 [file polymers-16-03439-s001.zip]

Archive with 1 entries (1 files):
- polymers-3318454-supplementary.pdf
